# Supplementary material for: Synthesis and Effect of the Structure of Bithienyl-Terminated Surfactants for Dielectric Layer Modification in Organic Transistor
Source: Materials (Basel). 2021 Oct 23;14(21):6345. doi: 10.3390/ma14216345 (PMC8585473; doi:10.3390/ma14216345)
Supplement: Supplementary file 1 [file materials-14-06345-s001.zip]

Archive with 1 entries (1 files):
- materials-1421057-supplementary.pdf
